# Supplementary material for: Distribution Types of Lichens in Hungary That Indicate Changing Environmental Conditions
Source: J Fungi (Basel). 2022 Jun 3;8(6):600. doi: 10.3390/jof8060600 (PMC9225213; doi:10.3390/jof8060600)
Supplement: Supplementary file 1 [file jof-08-00600-s001.zip]

Archive with 1 entries (1 files):
- Supplement for Article jof-1722175_ 29052022.pdf
